# Supplementary material for: A local ATR-dependent checkpoint pathway is activated by a site-specific replication fork block in human cells
Source: eLife. 2023 Aug 30;12:RP87357. doi: 10.7554/eLife.87357 (PMC10468204; doi:10.7554/eLife.87357)
Supplement: Figure 1—source data 1. [file elife-87357-fig1-data1.zip]

Archive with 3 entries (2 files):
- Figure 1 - source data 1/
- Figure 1 - source data 1/Figure 1B.xlsx
- Figure 1 - source data 1/Figure 1E.xlsx
