# Supplementary material for: A local ATR-dependent checkpoint pathway is activated by a site-specific replication fork block in human cells
Source: eLife. 2023 Aug 30;12:RP87357. doi: 10.7554/eLife.87357 (PMC10468204; doi:10.7554/eLife.87357)
Supplement: Figure 1—source data 1. [file elife-87357-fig1-data1.zip › Figure 1 - source data 1/Figure 1E.xlsx]

## Sheet: Figure 1E
	HA	His	PLA	PLA
PLA 11	3.1	10.6	7	19.6
PLA 12	6.4	9.4	10.3	25.5
PLA 16	8.6	8.5	8.7	14.7
