# Supplementary material for: A local ATR-dependent checkpoint pathway is activated by a site-specific replication fork block in human cells
Source: eLife. 2023 Aug 30;12:RP87357. doi: 10.7554/eLife.87357 (PMC10468204; doi:10.7554/eLife.87357)
Supplement: Figure 2—figure supplement 1—source data 1. [file elife-87357-fig2-figsupp1-data1.zip]

Archive with 3 entries (2 files):
- Figure 2 - Figure Supplement 1-source data 1/
- Figure 2 - Figure Supplement 1-source data 1/Figure 2 - Figure Supplement 1-source data 1.pdf
- Figure 2 - Figure Supplement 1-source data 1/Image 1.tif
