# Supplementary material for: A local ATR-dependent checkpoint pathway is activated by a site-specific replication fork block in human cells
Source: eLife. 2023 Aug 30;12:RP87357. doi: 10.7554/eLife.87357 (PMC10468204; doi:10.7554/eLife.87357)
Supplement: Figure 2—figure supplement 2—source data 1. [file elife-87357-fig2-figsupp2-data1.zip]

Archive with 2 entries (1 files):
- Figure 2 - Figure Supplement 2-source data 1/
- Figure 2 - Figure Supplement 2-source data 1/Figure 2-Fig Sup 2.xlsx
