# Supplementary material for: A local ATR-dependent checkpoint pathway is activated by a site-specific replication fork block in human cells
Source: eLife. 2023 Aug 30;12:RP87357. doi: 10.7554/eLife.87357 (PMC10468204; doi:10.7554/eLife.87357)
Supplement: Figure 3—source data 1. [file elife-87357-fig3-data1.zip]

Archive with 3 entries (2 files):
- Figure 3 - source data 1/
- Figure 3 - source data 1/Figure 3 - source data 1.pdf
- Figure 3 - source data 1/wblot 156117.tif
