# Supplementary material for: A local ATR-dependent checkpoint pathway is activated by a site-specific replication fork block in human cells
Source: eLife. 2023 Aug 30;12:RP87357. doi: 10.7554/eLife.87357 (PMC10468204; doi:10.7554/eLife.87357)
Supplement: Figure 3—source data 2. [file elife-87357-fig3-data2.zip]

Archive with 3 entries (2 files):
- Figure 3 - source data 2/
- Figure 3 - source data 2/Figure 3D.xlsx
- Figure 3 - source data 2/Figure 3F.xlsx
