# Supplementary material for: A local ATR-dependent checkpoint pathway is activated by a site-specific replication fork block in human cells
Source: eLife. 2023 Aug 30;12:RP87357. doi: 10.7554/eLife.87357 (PMC10468204; doi:10.7554/eLife.87357)
Supplement: Figure 3—source data 2. [file elife-87357-fig3-data2.zip › Figure 3 - source data 2/Figure 3D.xlsx]

## Sheet: Figure 3D
	HA	γH2AX	PLA	PLA
PLA 7	1.4	0.8	0.4	16.6
PLA 11	4.3	1.6	4.6	17.4
PLA 16	0.4	10.3	3.1	14.6
