# Supplementary material for: A local ATR-dependent checkpoint pathway is activated by a site-specific replication fork block in human cells
Source: eLife. 2023 Aug 30;12:RP87357. doi: 10.7554/eLife.87357 (PMC10468204; doi:10.7554/eLife.87357)
Supplement: Figure 4—source data 1. [file elife-87357-fig4-data1.zip]

Archive with 10 entries (9 files):
- Figure 4 - source data 1/
- Figure 4 - source data 1/Fig 4A GAPDH.tif
- Figure 4 - source data 1/Fig 4A pATR (Th1989).tif
- Figure 4 - source data 1/Fig 4A pCHK1 S345.tif
- Figure 4 - source data 1/Fig 4A RPA.tif
- Figure 4 - source data 1/Fig 4A Total ATR.tif
- Figure 4 - source data 1/Fig 4A Total CHK1.tif
- Figure 4 - source data 1/Fig 4A Tus.tif
- Figure 4 - source data 1/Figure 4 - source data 1.pdf
- Figure 4 - source data 1/Thumbs.db
