# Supplementary material for: A local ATR-dependent checkpoint pathway is activated by a site-specific replication fork block in human cells
Source: eLife. 2023 Aug 30;12:RP87357. doi: 10.7554/eLife.87357 (PMC10468204; doi:10.7554/eLife.87357)
Supplement: Figure 4—source data 2. [file elife-87357-fig4-data2.zip]

Archive with 5 entries (4 files):
- Figure 4 - source data 2/
- Figure 4 - source data 2/Figure 4 - source data 2.pdf
- Figure 4 - source data 2/Figure 4B-pATR.tif
- Figure 4 - source data 2/Figure 4B-Total ATR.tif
- Figure 4 - source data 2/Thumbs.db
