# Supplementary material for: A local ATR-dependent checkpoint pathway is activated by a site-specific replication fork block in human cells
Source: eLife. 2023 Aug 30;12:RP87357. doi: 10.7554/eLife.87357 (PMC10468204; doi:10.7554/eLife.87357)
Supplement: Figure 4—figure supplement 1—source data 1. [file elife-87357-fig4-figsupp1-data1.zip › Figure 4 - Figure supplement 1-source data 1/Figure 4-Fig Sup 1B.xlsx]

## Sheet: Figure 4-Fig Sup 1B
	G1				S				G2
VC	53.9	55.5	52.8		10.9	11.7	11.7		32.5	31.2	33.6
Tus	62.9	64.7	64.3		11.2	12	10.8		24.6	22	23.1
VC	95.9	96.1	97.5		1.4	2.67	1.37		0	0.00482	0
Tus	97.2	97.5	97.1		1.37	1.28	1.2		0.00552	0	0.011
